# Supplementary material for: Repurposing the yellow fever vaccine for intratumoral immunotherapy
Source: EMBO Mol Med. 2019 Nov 19;12(1):e10375. doi: 10.15252/emmm.201910375 (PMC6949490; doi:10.15252/emmm.201910375)
Supplement: Supplementary file 4 — Source Data for Figure 1 [file EMMM-12-e10375-s003.xlsx]

## Sheet: Sheet1
Figure 1E	Tumor volumes
Time (days)	17D						Control
0	0	0	0	0	0	0	0	0	0	0	0	0
7	50.3	23.9	59	73	20.7	56.3	76.2704	43.0564	106.74	15.3458	28.2217	52.9439
10	87.5	72	47.7	38.9	51.9	44.1	223.489	94.4097	147.695	31.768	66.9147	100.831
13	123	70.7	108.1	61.8	34.4	101.3	502.714	229.327	268.584	50.625	114.048	220.5
15	167.8	82.5	139.2	45.2	39.7	126	567.596	234.385	436.539	89.0827	150.778	290.592
18	196	169	294	126	50.6	196		665.5	475.695	169	689.062	400
21	102.3	13.5	384.5	229.8	115.3	279			686.91	348.48	689.062	460.465
25	255.9		722.5	392	135.4	684.5			1072.12	755.649	1033.58
28	346.9				311.6	922.4				1015.62	2358.05
32	535.6				447					2290.98
35	690.3				718.5
39	819				1308.8
Figure 1G
Time (days)	17D						Control
0	0	0	0	0	0	0	0	0	0	0	0
7	50.6	27.4	24.5	18	55.2	74.4	33.6	78.4	18	92.1	59.7
10	101.9	98.3	31	31	103	229.1	219.2	123.6	97.4	387.6	176.2
13	281.6	28.9	139.5	71.3	169	100	508.8	278.2	271.7	344	257.3
17	360.9	62.5	253.5	259.2	309.3	364.2	1609.7	523.3	1712.3	1369.8	1483.7
20	605.4	158.1	419.9	419.6	675.5	815.4		999.5
24	1611.2	512.5	1544.5	962.6	1294.7	1286.3
28			1800	1389.6
31

## Sheet: Sheet2
	17D Naive						17D Immunized						Control Immunized						Control Naive
0	0	0	0	0	0	0	0	0	0	0	0	0	0	0	0	0	0	0	0	0	0	0	0	0
7	29.9	54.1	48.1	47.2	64.2	70.5	74.6	68.7	49.7	68.2	65.8	48.2	70	53.9	70.7	69.7	64.8	39.8	44.3	65	68.8	75.8	76.3	70.8
10	88.4	86.3	75.2	98.4	105.1	130.2	97.8	78.8	73.2	97.2	94.2	79.6	106.5	76.5	110.2	100.2	95.9	80.1	79	76.1	73.1	95.5	131.3	121.8
13	99.9	112.6	114.8	180.2	183.8	171.6	106	129	103.2	121.1	121.2	103.2	128.4	144	143.8	151.1	93.1	105.6	126.2	167.6	98.3	143.1	249	237.8
16	243.4	228.2	250.5	335.2	353.2	198.7	158.5	140.7	129	231	142.5	165.3	231.6	305.6	332	262.4	401	372.3	308.8	351.6	319.8	350.3	440	477.4
19	413	486.1	524	520.3	525	426.8	300.2	317.6	406.9	490.1	316.8	321.9	535	500	594.2	834.3	864	533.5	725.4	665.5	704.2	962.6	785.3	1150.9
23	661.9	688.5	1687.5	941.1	665.2	660.7	414.1	436.2	494.8	693.4	494	606.4	726	726	806.8	635.4	1687.5	993.6	897.8	1339.4	1007.5	1008	1413.5	1440.6
26	885.6	1687.5		1687.5		1687.5	595	600	1267.5	1274	1129	1391.6	1687.5	1259.1							1687.5	1687.5	1687.5
29	1293							990		1372	1183	1687.5
33	1687.5							1592.5		1687.5	1687.5
35								1687.5
