# Supplementary material for: Repurposing the yellow fever vaccine for intratumoral immunotherapy
Source: EMBO Mol Med. 2019 Nov 19;12(1):e10375. doi: 10.15252/emmm.201910375 (PMC6949490; doi:10.15252/emmm.201910375)
Supplement: Supplementary file 5 — Source Data for Figure 4 [file EMMM-12-e10375-s004.xlsx]

## Sheet: Sheet1
Figure 4B	WT																																				KO
Time (days)	17D+αCD137					17D+aPD-1					17D+RIgG					Veh+ αCD137							Veh+ aPD-1							Veh+ RIgG							17D+αCD137					17D+aPD-1					17D+RIgG
0	40	24.5	36	48	9.4	0	0	0	0	0	0	0	0	0	0	0	0	0	0	0	0	0	0	0	0	0	0	0	0	0	0	0	0	0	0		0	0	0	0	0	0	0	0	0	0	0	0	0
7	53	39.2	27.6	134.7	16.2	50.6	62.5	40	24.5	50.6	75	36	40	40	40	96.1	84.6	104.9	50	110.8	57.4	31.9	115.3	77.9	60.7	137.3	28.8	89.1	88.9	108	82.3	62.5	62.5	99.1	79.5		21.4	15.8	24.5	24.5	32	32	15.8	32	22.5	4	40	24.5	32
10	68.8	32.8	55.7	90.8	13.5	27	107.2	64.3	34.9	63.4	90.8	77.1	81.6	77.5	71.8	157.2	144.7	123	104.4	130.7	85.3	96.8	117.5	150.9	168.7	115.2	58.7	133.2	129.3	145.5	156.6	116.1	154.2	175.3	102.7		46.7	55.7	41.1	26.8	47.1	27.4	32	69.8	65.8	6	68.8	75	37.6
13	4	12.5	6	32	24.5	0.5	108	108	15.8	108	307.1	158.4	81.3	50.6	144	50.2	125	174.8	7.8	159.8	21.4	87.5	231.9	109.9	147	150.6	72.2	173.4	159.9	248.9	217.3	315.1	333.6	315	152.6		117	65.8	30.6	24.5	55.7	5	55.7	99.8	60.8	68.8	147.9	98.3	62.5
17	6	13.5	0	0	0	0.5	225	586.6	0	50.6	786.5	325.1	325.1	147.9	220.5	28.9	230.8	241.6	0.5	332.8	13.5	0.5	228.7	284.4	185.3	136	68.9	318	304.5	327.6	382.7	589.5	649.9	384.8	278.4		196	87.5	1.5	36	196	0	50.6	288	50.6	81.3	225	304	117
20	0	0	0	0	0	0	415.2	480	62.5	62.5		364.5	525	256	397.4	75	584.9	370.2	0	347.1	0.5	0	445.8	474.3	454.3	267.5	87	513	618.8	486.1	611	1008	841.8	786.6	267.5		273.8	216.8	0	36.8	453.6	0	90.8	395.5	62.9	160.6	405	325.1	171.5
24	0	0	0	0	0	0	324.9					853.4	1267.5	675.4		216		687.5	0	550	0	0			398.5		110.7		744.6	984.3	726	2176			600.5		726	320	0	18		0	531.5		116.8			936	550
27		0	0	0		0	361.3							564.4				1267.5	0	632.1	0	0			635.3		280											686.1	0	117		0			355.7
31		0	0	0		0	589.8												0		0	0			831.3													716.6	0	220.5		0			369.8
34		0	0	0		0													0		0	0			845.3														0	512		0			405
38																			0		0	0			1169.2														0	722		0			898.7
[truncated: 22 more columns]

## Sheet: Sheet2
	17D Naive						17D Immunized						Control Immunized						Control Naive
0	0	0	0	0	0	0	0	0	0	0	0	0	0	0	0	0	0	0	0	0	0	0	0	0
7	29.9	54.1	48.1	47.2	64.2	70.5	74.6	68.7	49.7	68.2	65.8	48.2	70	53.9	70.7	69.7	64.8	39.8	44.3	65	68.8	75.8	76.3	70.8
10	88.4	86.3	75.2	98.4	105.1	130.2	97.8	78.8	73.2	97.2	94.2	79.6	106.5	76.5	110.2	100.2	95.9	80.1	79	76.1	73.1	95.5	131.3	121.8
13	99.9	112.6	114.8	180.2	183.8	171.6	106	129	103.2	121.1	121.2	103.2	128.4	144	143.8	151.1	93.1	105.6	126.2	167.6	98.3	143.1	249	237.8
16	243.4	228.2	250.5	335.2	353.2	198.7	158.5	140.7	129	231	142.5	165.3	231.6	305.6	332	262.4	401	372.3	308.8	351.6	319.8	350.3	440	477.4
19	413	486.1	524	520.3	525	426.8	300.2	317.6	406.9	490.1	316.8	321.9	535	500	594.2	834.3	864	533.5	725.4	665.5	704.2	962.6	785.3	1150.9
23	661.9	688.5	1687.5	941.1	665.2	660.7	414.1	436.2	494.8	693.4	494	606.4	726	726	806.8	635.4	1687.5	993.6	897.8	1339.4	1007.5	1008	1413.5	1440.6
26	885.6	1687.5		1687.5		1687.5	595	600	1267.5	1274	1129	1391.6	1687.5	1259.1							1687.5	1687.5	1687.5
29	1293							990		1372	1183	1687.5
33	1687.5							1592.5		1687.5	1687.5
35								1687.5
