# Supplementary material for: Repurposing the yellow fever vaccine for intratumoral immunotherapy
Source: EMBO Mol Med. 2019 Nov 19;12(1):e10375. doi: 10.15252/emmm.201910375 (PMC6949490; doi:10.15252/emmm.201910375)
Supplement: Supplementary file 6 — Source Data for Figure 6 [file EMMM-12-e10375-s005.xlsx]

## Sheet: Sheet1
Figure 6C	INJECTED, Tumor volumes
Time (days)	17D Naive						17D Immunized						Control Immunized						Control Naive
0	0	0	0	0	0	0	0	0	0	0	0	0	0	0	0	0	0	0	0	0	0	0	0	0
7	29.9	54.1	48.1	47.2	64.2	70.5	74.6	68.7	49.7	68.2	65.8	48.2	70	53.9	70.7	69.7	64.8	39.8	44.3	65	68.8	75.8	76.3	70.8
10	88.4	86.3	75.2	98.4	105.1	130.2	97.8	78.8	73.2	97.2	94.2	79.6	106.5	76.5	110.2	100.2	95.9	80.1	79	76.1	73.1	95.5	131.3	121.8
13	99.9	112.6	114.8	180.2	183.8	171.6	106	129	103.2	121.1	121.2	103.2	128.4	144	143.8	151.1	93.1	105.6	126.2	167.6	98.3	143.1	249	237.8
16	243.4	228.2	250.5	335.2	353.2	198.7	158.5	140.7	129	231	142.5	165.3	231.6	305.6	332	262.4	401	372.3	308.8	351.6	319.8	350.3	440	477.4
19	413	486.1	524	520.3	525	426.8	300.2	317.6	406.9	490.1	316.8	321.9	535	500	594.2	834.3	864	533.5	725.4	665.5	704.2	962.6	785.3	1150.9
23	661.9	688.5	1687.5	941.1	665.2	660.7	414.1	436.2	494.8	693.4	494	606.4	726	726	806.8	635.4	1687.5	993.6	897.8	1339.4	1007.5	1008	1413.5	1440.6
26	885.6	1687.5		1687.5		1687.5	595	600	1267.5	1274	1129	1391.6	1687.5	1259.1							1687.5	1687.5	1687.5
29	1293							990		1372	1183	1687.5
33	1687.5							1592.5		1687.5	1687.5
35								1687.5
Figure 6C	CONTRALATERAL, Tumor volumes
Time (days)	17D Naive						17D Immunized						Control Immunized						Control Naive
0	0	0	0	0	0	0	0	0	0	0	0	0	0	0	0	0	0	0	0	0	0	0	0	0
7	36.5	32.4	32.8	20.8	14.4	27.4	43.6	28	31.2	20.1	21.4	22.1	20.8	13.5	24	17.4	23.3	15.3	30.4	31.9	37.9	31	24	41.8
10	52.9	65.5	81.4	80.8	86.2	86.2	60.3	62.5	55.9	51.3	48.1	62.5	39.8	45.5	31.7	79.2	83.2	52.2	87.8	81.5	58.6	80.9	93.6	76.2
13	96	74.4	125.2	95.2	142.5	121.5	104.3	96.5	83.1	75.8	73.4	92.3	93.3	71.8	147.9	169.9	141.4	123.7	189.6	154.8	116.4	205.8	256.1	182.3
16	199.8	152.5	310.5	272	250.9	166.1	222.4	132.5	144.3	176.2	160.9	138.1	189.6	332.8	309.6	370.9	246.9	336.2	364.4	374.1	255	315.5	490.8	351.4
19	424.1	283.2	539	500	429.5	364.5	388.8	182.5	205.1	280.7	257.8	211.1	547.4	561.1	936	537.5	405	1039.9	1047.8	839.8	634.4	732.5	819.7	614.5
23	536.6	500	936	962.2	580.7	675.2	500	312.1	288	651.1	398.5	340.3	964.8	726	1687.5	1358.3	550	1687.5	726	927.6	790.7	1132.3	1301.4	1015.6
26	665.5	726		1687.5		1687.5	1381.8	779.8	550	993.6	936	581.5	1687.5	1576.9							1687.5	1687.5	1687.5
29	1072.5							864		1425.9	1372	1687.5
33	1687.5							1566.7		1687.5	1687.5
35								1687.5

## Sheet: Sheet2
	17D Naive						17D Immunized						Control Immunized						Control Naive
0	0	0	0	0	0	0	0	0	0	0	0	0	0	0	0	0	0	0	0	0	0	0	0	0
7	29.9	54.1	48.1	47.2	64.2	70.5	74.6	68.7	49.7	68.2	65.8	48.2	70	53.9	70.7	69.7	64.8	39.8	44.3	65	68.8	75.8	76.3	70.8
10	88.4	86.3	75.2	98.4	105.1	130.2	97.8	78.8	73.2	97.2	94.2	79.6	106.5	76.5	110.2	100.2	95.9	80.1	79	76.1	73.1	95.5	131.3	121.8
13	99.9	112.6	114.8	180.2	183.8	171.6	106	129	103.2	121.1	121.2	103.2	128.4	144	143.8	151.1	93.1	105.6	126.2	167.6	98.3	143.1	249	237.8
16	243.4	228.2	250.5	335.2	353.2	198.7	158.5	140.7	129	231	142.5	165.3	231.6	305.6	332	262.4	401	372.3	308.8	351.6	319.8	350.3	440	477.4
19	413	486.1	524	520.3	525	426.8	300.2	317.6	406.9	490.1	316.8	321.9	535	500	594.2	834.3	864	533.5	725.4	665.5	704.2	962.6	785.3	1150.9
23	661.9	688.5	1687.5	941.1	665.2	660.7	414.1	436.2	494.8	693.4	494	606.4	726	726	806.8	635.4	1687.5	993.6	897.8	1339.4	1007.5	1008	1413.5	1440.6
26	885.6	1687.5		1687.5		1687.5	595	600	1267.5	1274	1129	1391.6	1687.5	1259.1							1687.5	1687.5	1687.5
29	1293							990		1372	1183	1687.5
33	1687.5							1592.5		1687.5	1687.5
35								1687.5
