# Supplementary material for: Repurposing the yellow fever vaccine for intratumoral immunotherapy
Source: EMBO Mol Med. 2019 Nov 19;12(1):e10375. doi: 10.15252/emmm.201910375 (PMC6949490; doi:10.15252/emmm.201910375)
Supplement: Supplementary file 7 — Source Data for Figure 8 [file EMMM-12-e10375-s006.xlsx]

## Sheet: Sheet1
Figure 8A	Tumor volumes
Time (days)	17D						Control
0	0	0	0	0	0	0	0	0	0	0	0	0
6	17.4	42.4	13.5	36.5	40.8	38.7	29.3	32	33.6	38.8	18.5	37.9
9	32	62.5	32	66.3	76.3	52	75.4	121.1	70.5	82.4	52.9	63.5
11	37.6	78.7	73	81.6	84	54.7	113.4	157.1	94.1	196	117	134.8
14	111.6	97.5	108	126.8	106.3	54.5	353.5	340.8	364.5	410.1	417.1	382.7
18	188.7	146.8	171.5	146.4	169.3	95.8	530	499.9	575.5	537.5	721.8	580.8
25	307.1	65	62.5	181.4	267.8	119.9	632.1	531.5	665.5	606.4	772.9	1214.1
28	288	479.9	28.4	289.2	529.5	347	719.3	871.4	721.2	722.4	779.8	1687.5
31	514.8	729.1	4	425.3	780.6	639.3		1149.5	1054.8	1123.2	1016.2
35	648.5	1145.8		936	1304	1069.4
38	847	1687.5		1687.5	1687.5	1687.5
42	1687.5
Figure 8B	Tumor volumes
Time (days)	17D (Vero)						17D (Chicken eggs)						Control
0	0	0	0	0	0	0	0	0	0	0	0	0	0	0	0	0	0
6	23.9	12.5	21.4	26	24.6	16.2	16.2	15.8	18.4	18.4	16.9	24	26.1	32	25.9	13.5	13.5
9	46.6	21.4	28.1	46.6	40.6	44.6	24.6	54.1	33.2	54.7	58.5	36.8	33.6	107.9	50.6	40.6	48.9
12	86.2	84.7	65	67.5	65	75.8	69.6	66.3	63.6	94.1	83.8	75.7	97.5	161.2	163.3	214.8	155.4
15	135.2	108	115.2	110.2	140.7	123.6	137.2	112.5	108	143.7	126	119.9	155.2	364.5	268.8	354	256
19	243.7	154.8	216.1	237.1	325.3	289.3	251.1	279.3	186.2	382.8	364.5	209.3	503	1328.4	500	541	532
22	550	217.8	494	409	425.9	687.3	567.7	327.4	345.1	1372	1245	409.9	726	1687.5	763.7	676.7	919.4
27	950.4	434.5	1091.8	980.2	760.5	1470	946.8	726	864	1687.5	1687.5	707.5	940.8		1687.5	1267.5	1732.8
33	1687.5	600	1687.5	1687.5	1687.5	0	1687.5	1687.5	1470			1267.5
36		1267.5
Figure 8C	Tumor volumes
Time (days)
	17D+IFNAR					17D+RIgG							Control+RIgG
0	0	0	0	0	0	0	0	0	0	0	0	0	0	0	0	0	0	0	0
6	36	40.3	48.7	33.6	52.9	51.9	41.1	40.3	33.9	32	50.9	45.5	47.6	45.6	41.6	43.9	56.4	32	34.4
9	76.7	74.4	77.9	73.7	62.5	59.7	57.6	46.8	55.7	32	63.4	60.5	103.4	97.2	111.1	86.5	87.2	94.2	99.7
12	84.7	98.3	79.6	108	131	65.5	65	53	62.5	44.7	70	62.7	154.4	149.3	272.3	240.1	213.7	178.7	222
14	194.7	241.5	251.1	268.5	276.8	69.4	108	71.9	108	80.2	95.8	81.5	266.2	429.8	395.6	323.8	379.7	364.5	364.5
16	394.2	384.8	432.5	480.2	506.3	125.5	118.8	248.4	94.2	127.4	225.3	160	402.2	544.6	743.3	397.4	620.3	465.3	673.3
19	697.4	622.7	631.6	636.8	726	269.4	185.2	171.5	262.4	262.4	500	329.5	721.1	759.3	967.8	796.5	937.5	953	927.2
22	1287.2	805.3	895.8	889.2	1108.6	390.2	164.7	230	500	460.4	500	395.5	1126.4	1321.5	1687.5	1230.8	1562.4	1662.8	1617.8
26		1687.5	1687.5	1687.5	1687.5	874.6	317.3	695.8	1687.5	1229.5	1170.3	937.1	1687.5	1687.5		1687.5	1687.5
29						1318.7	303.7	920.5		1687.5	1687.5
32							313.4	1533.7

## Sheet: Sheet2
	17D Naive						17D Immunized						Control Immunized						Control Naive
0	0	0	0	0	0	0	0	0	0	0	0	0	0	0	0	0	0	0	0	0	0	0	0	0
7	29.9	54.1	48.1	47.2	64.2	70.5	74.6	68.7	49.7	68.2	65.8	48.2	70	53.9	70.7	69.7	64.8	39.8	44.3	65	68.8	75.8	76.3	70.8
10	88.4	86.3	75.2	98.4	105.1	130.2	97.8	78.8	73.2	97.2	94.2	79.6	106.5	76.5	110.2	100.2	95.9	80.1	79	76.1	73.1	95.5	131.3	121.8
13	99.9	112.6	114.8	180.2	183.8	171.6	106	129	103.2	121.1	121.2	103.2	128.4	144	143.8	151.1	93.1	105.6	126.2	167.6	98.3	143.1	249	237.8
16	243.4	228.2	250.5	335.2	353.2	198.7	158.5	140.7	129	231	142.5	165.3	231.6	305.6	332	262.4	401	372.3	308.8	351.6	319.8	350.3	440	477.4
19	413	486.1	524	520.3	525	426.8	300.2	317.6	406.9	490.1	316.8	321.9	535	500	594.2	834.3	864	533.5	725.4	665.5	704.2	962.6	785.3	1150.9
23	661.9	688.5	1687.5	941.1	665.2	660.7	414.1	436.2	494.8	693.4	494	606.4	726	726	806.8	635.4	1687.5	993.6	897.8	1339.4	1007.5	1008	1413.5	1440.6
26	885.6	1687.5		1687.5		1687.5	595	600	1267.5	1274	1129	1391.6	1687.5	1259.1							1687.5	1687.5	1687.5
29	1293							990		1372	1183	1687.5
33	1687.5							1592.5		1687.5	1687.5
35								1687.5
